# Supplementary material for: Sensitive circulating tumor DNA–based residual disease detection in epithelial ovarian cancer
Source: Life Sci Alliance. 2024 Apr 5;7(6):e202402658. doi: 10.26508/lsa.202402658 (PMC10997860; doi:10.26508/lsa.202402658)
Supplement: Supplementary file 1 [file LSA-2024-02658_TableS1.xlsx]

## Sheet: Legend
Supplementary Table 1. Clinical characteristics and treatment outcomes of all 63 patients in the cohort
Supplementary Table 2. Sample characteristics for all 264 plasma cell-free DNA (cfDNA) samples and 61 cancer tissue samples analyzed in the study
Supplementary Table 3. Results of circulating tumor DNA (ctDNA) based residual disease detection using narrow assays targeting a median of 21 tumor mutations
Supplementary Table 4. Results of circulating tumor DNA (ctDNA) based residual disease detection using large ultra-sensitive assays targeting up to 1856 tumor mutations

## Sheet: Table S1
Patient	Cancer type	Pre-treatment ctDNA	ctDNA at end of treatment	Confirmed somatic mutations in panel	Treatments received	Stage	Surgeon assessed residual disease status	CA12-5 at diagnosis (U/mL)	Time from treatment start to progression (days)	Overall survival from treatment start (days)	Time from treatment start to CA125 progression (days), if before clinical progression	Time from treatment start to treatment end (days)	CA125 response to 1st-line treatment (GCIG criteria)	CA125 > 35 U/mL at end of 1st-line treatment
1	Endometrioid		0	51	PDS + chemo	IVB	0	477	194	1166		144	Yes	No
4	High grade serous			25	PDS + chemo	III c	1	105	477	871	447	231	Yes	No
8	Endometrioid	0.879	0	10	PDS + chemo	II a	0	85	2151+	2151+		135	Yes	No
9	High grade serous	2.339	0	24	PDS + chemo	III b	0	541	591	2139+		151	Yes	No
11	High grade serous	0.094	0	54	chemo + IDS	III b	0	182	2121+	2121+	89	294	Yes	No
12	Low grade serous	1.024	0	3	PDS + chemo	IV b	1	1261	286	1346	285	147	Yes	Yes
13	High grade serous		0	43	PDS + chemo	I c2	0	40	2081+	2081+		140	Yes	No
15	High grade serous	12.93	0	17	chemo + IDS	III c	0	622	2058	2065+		147	Yes	No
20	High grade serous	2.613		10	chemo	III c	2	4233	573	943	561	266	Yes	Yes
21	Endometrioid	0	0	17	PDS + chemo	II a	0	9171	2024+	2024+		141	Yes	No
23	High grade serous	2.675		42	chemo	III c	2	416	510	992	510	217	Yes	Yes
24	High grade serous	2.848	0	17	PDS + chemo	IV b	0	56	1985+	1985+	2020	150	Yes	No
29	Endometrioid	0.102	0	16	PDS + chemo	Ic	0	303	1969+	1969+		134	Yes	No
33	Mucinous	3.365	0.014	19	PDS + chemo	Ic1	0	133	1920+	1920+		142	Yes	No
37	High grade serous	0.073	0	20	PDS + chemo	II a	0	36	1612	1687		149	Yes	No
39	High grade serous		0.246	20	chemo + IDS	IV b	1	680	327	763	307	217	No	Yes
46	High grade serous	6.866		64	PDS + chemo	IV b	2	807	0+	915		156	NA	No
47	Low grade serous	0.077		16	chemo	IIIc	2	416	101	101		51	No	Yes
49	High grade serous	1.87		23	PDS + chemo	IV b	1	102	237	587		209	No	Yes
51	High grade serous	1.648	0		PDS + chemo	IV b	2	100	1815+	1815+		154	Yes	No
52	High grade serous	0.85	0	51	PDS + chemo	III c	1	434	599	798		180	Yes	No
53	High grade serous	0.99		9	only palliative care	IV b	2	1946	0+	0+		0
56	Low grade serous	0	0	11	PDS + chemo	III c	1	1163	1773+	1773+		198	Yes	No
57	Seromucinous	0	0		PDS + chemo	I a	0	10	1765+	1765+		140	Yes	No
65	High grade serous	19.01			PDS + chemo	IV b	1	1551	554	1008	427	154	Yes	No
70	High grade serous	4.876	0	40	PDS + chemo	III c	0	1750	492	1677+		168	Yes	No
76	High grade serous	3.759	0.88	10	chemo + IDS	IV a	1	1245	434	794	287	161	Yes	Yes
81	High grade serous		0	144	PDS + chemo	II b	0	3667	1652+	1652+		138	Yes	No
82	High grade serous	10.885		9	chemo + IDS	IV a	0	3250	308	489		325	Yes	No
84	Mucinous	3.647		15	PDS	I c 3	0	71	1624+	1624+		0
85	High grade serous	1.463	0.485	48	chemo + IDS	IV a	2	1479	242	880	242	138	Yes	Yes
87	High grade serous	13.404	0.02	24	PDS + chemo	III c	2	4793	398	1498	378	145	Yes	No
89	Low grade serous	0	0	15	PDS + chemo	III b	0	456	1612+	1612+		149	Yes	No
90	High grade serous	0.026	0.014	12	PDS + chemo	IV a	0	177	1579	1579+		162	Yes	No
91	High grade serous	0.65		34	chemo + IDS	IV b	0	848	285	338	263	103	Yes	Yes
94	High grade serous	1.278	0		chemo + IDS	IV a	1	793	582	1196		194	Yes	No
95	High grade serous	18.477	0		PDS + chemo	IV b	2	2430	1549+	1549+		138	Yes	No
98	High grade serous	13.7		44	chemo + IDS	III c	0	681	1234	1423+	1234	160	Yes	No
101	High grade carcinosarcoma, where epithelial part is high grade serous		0.02	27	PDS + chemo	III c	0	213	601	1461+		145	Yes	No
105	High grade serous	0.258	0.031	17	PDS + chemo	III c	1	302	435	1296	368	147	Yes	Yes
108	High grade serous	0.678	0	30	PDS + chemo	IV b	0	976	960	1451+		141	Yes	No
110	High grade serous	0.204		32	PDS + chemo	III c	0	223	360	1428+		175	Yes	No
113	High grade serous	0.108	0		chemo	III c	2	143	354	459		161	Yes	No
116	High grade serous	4.239	0.26	59	PDS + chemo	III c	2	883	350	814	325	182	Yes	Yes
117	High grade serous	1.473	0	21	chemo + IDS	IV a	1	1602	463	1274+		189	Yes	No
118	High grade serous	4.279		25	chemo	III c	2	542	762	1236+	72	112	Yes	Yes
120	Mixed cell high grade		0	67	PDS + chemo	IVB	1	354	1345+	1345+		189	Yes	Yes
121	High grade serous	15.084	0	41	PDS + chemo	III c	0	308	696	757+		134	Yes	No
122	High grade serous	41.652	0	24	PDS + chemo	III c	0	6428	512	906	502	147	Yes	No
124	High grade serous	0	0	32	PDS + chemo	IIa	0	23	1334+	1334+		135	Yes	No
126	High grade serous	0.424	0	70	PDS + chemo	III c	0	136	1304+	1304+		152	Yes	No
129	High grade serous	9.142		28	PDS + chemo	III c	0	354	831	1193	831	145	Yes	No
130	High grade serous	19.315		37	PDS + chemo	IV b	2	1630	592	1274+	423	151	Yes	No
146	High grade serous	0.425	0	15	chemo	IV b	2	763	1219+	1219+		105	Yes	No
147	Endometrioid	0.265	0.02	7	PDS + chemo	II b	0	85	173	602		142	Yes	No
149	High grade serous	0.083	0		chemo + IDS	III c	0	142	462	968		167	Yes	No
151	High grade serous	6.548	0	12	PDS + chemo	III b	0	105	550	1177+		165	Yes	No
154	High grade serous		5.14	35	PDS + chemo + IDS	IVA	2	7883	167	508		153	Yes	Yes
155	High grade serous	0.376	0	56	PDS + chemo	III c	0	365	1150+	1150+		134	Yes	No
161	High grade serous	18.455	0.52	67	chemo	III c	2	3006	231	449	224	105	Yes	Yes
167	High grade serous	4.793		27	chemo + IDS	IV a	2	699	300	730	298	173	Yes	No
170	High grade serous	0.149		29	chemo	III c	2	2638	399	721+	209	105	Yes	Yes
171	High grade serous	3.24		8	chemo	III c	2	1559	763	778+		126	Yes	No
