# Supplementary material for: Sensitive circulating tumor DNA–based residual disease detection in epithelial ovarian cancer
Source: Life Sci Alliance. 2024 Apr 5;7(6):e202402658. doi: 10.26508/lsa.202402658 (PMC10997860; doi:10.26508/lsa.202402658)
Supplement: Supplementary file 2 [file LSA-2024-02658_TableS2.xlsx]

## Sheet: Legend
Supplementary Table 1. Clinical characteristics and treatment outcomes of all 63 patients in the cohort
Supplementary Table 2. Sample characteristics for all 264 plasma cell-free DNA (cfDNA) samples and 61 cancer tissue samples analyzed in the study
Supplementary Table 3. Results of circulating tumor DNA (ctDNA) based residual disease detection using narrow assays targeting a median of 21 tumor mutations
Supplementary Table 4. Results of circulating tumor DNA (ctDNA) based residual disease detection using large ultra-sensitive assays targeting up to 1856 tumor mutations

## Sheet: Table S2
				Narrow ctDNA assay		Ultra-sensitive ctDNA assay
Patient	Sample type	Clinical state	Days from treatment start	Cancer %	P-value	Cancer %	P-value	Plasma input for cfDNA extraction (mL)	Total cfDNA yield (ng)	cfDNA input for library preparation (ng)	cfDNA concentration (ng/mL plasma)	Library prep kit
1	Tissue		0	68
1	cfDNA	After surgery	34	0.002	0.307536	0.002	0	2.5	62.51	50	25	Agilent XT HS V2
1	cfDNA	After surgery, on adjuvant chemo	77	0.003	0.386261	0	1	2.4	23.12	22.63	9.64	Agilent XT HS V2
1	cfDNA	After surgery, on adjuvant chemo	140	0.004	0.299093	0.001	0.183877	2	16.54	16.54	8.27	Agilent XT HS V2
1	cfDNA	After progression	231	0.137	0			2.5	38.16	37.35	15.27	Agilent XT HS V2
1	cfDNA	After progression	861	11.058	0			2.6	34.78	34.78	13.38	Agilent XT HS V2
4	Tissue		0	39
4	cfDNA	After surgery	33	0.03	0			2	33.09	31.68	16.54	Agilent XT HS V2
4	cfDNA	After surgery, on adjuvant chemo	75	0.04	1e-06			1.9	29.23	29.23	15.39	Agilent XT HS V2
4	cfDNA	After surgery, on adjuvant chemo	152	0.03	1.4e-05			2.7	34.69	33.95	12.85	Agilent XT HS V2
8	Tissue		0	54
8	cfDNA	Before treatment	-2	0.88	0			2	32.24	32.24	16.12	Agilent XT HS V2
8	cfDNA	After surgery	28	0.01	0.069182			2	32.62	32.62	16.31	Agilent XT HS V2
8	cfDNA	After surgery, on adjuvant chemo	70	0	1			2	30.17	29.53	15.09	Agilent XT HS V2
8	cfDNA	After surgery, on adjuvant chemo	133	0	1			2	37.32	36.52	18.66	Agilent XT HS V2
8	cfDNA	After treatment	225	0.01	0.376289			2.6	67.21	50	25.85	Agilent XT HS V2
9	Tissue		0	60
9	cfDNA	Before treatment	-3	2.34	0			1	9.59	9.59	9.59	Agilent XT HS V2
9	cfDNA	After surgery	30	0.01	0.246862			1.8	28.11	28.11	15.61	Agilent XT HS V2
9	cfDNA	After surgery, on adjuvant chemo	151	0	1			2.9	25.94	25.94	8.95	Agilent XT HS V2
9	cfDNA	After progression	728	0.01	0.186657			2.5	30.36	29.72	12.14	Agilent XT HS V2
11	Tissue		-14	51
11	cfDNA	Before treatment, after laparoscopy	-13	0.47	0			1	51.7	50	51.7	Agilent XT HS V2
11	cfDNA	Before treatment, after laparoscopy	-3	0.09	0			3.5	212.44	50	60.7	Agilent XT HS V2
11	cfDNA	After IDS, on adjuvant chemo	89	0	0.129956			4	117.5	50	29.38	Agilent XT HS V2
11	cfDNA	After IDS, on adjuvant chemo	173	0	1			1.5	31.87	31.19	21.24	Agilent XT HS V2
11	cfDNA	After treatment	689	0.01	0.004149			4	77.55	50	19.39	Agilent XT HS V2
11	cfDNA	After treatment	1061	0	1			1	14.48	14.17	14.48	Agilent XT HS V2
11	cfDNA	After treatment	1431	0.01	0.098854			2	20.02	19.6	10.01	Agilent XT HS V2
12	Tissue		-12	56
12	cfDNA	Before treatment	-16	1.02	0			2.3	44.65	44.65	19.41	Agilent XT HS V2
12	cfDNA	After surgery	33	0.02	0.084742	0.005	0	2.4	54.99	50	22.91	Agilent XT HS V2
12	cfDNA	After surgery, on adjuvant chemo	76	0	1	0.001	0.033824	2.3	86.48	50	37.6	Agilent XT HS V2
12	cfDNA	After surgery, on adjuvant chemo	145	0	1	0.001	0.010541	3	107.16	50	35.72	Agilent XT HS V2
13	Tissue		0	89
13	cfDNA	After surgery	1	0.01	0.033151			2	36.66	35.88	18.33	Agilent XT HS V2
13	cfDNA	After surgery	33	0.01	0.009759			2	70.97	50	35.49	Agilent XT HS V2
13	cfDNA	After surgery, on adjuvant chemo	71	0	1			2	25.85	25.85	12.93	Agilent XT HS V2
13	cfDNA	After surgery, on adjuvant chemo	138	0.01	0.145519			2	28.11	28.11	14.05	Agilent XT HS V2
13	cfDNA	After treatment	643	0	0.419313			2	23.31	22.32	11.66	Agilent XT HS V2
13	cfDNA	After treatment	874	0	1			2	21.43	21.43	10.72	Agilent XT HS V2
13	cfDNA	After treatment	1244	0	0.497612			2	29.8	29.8	14.9	Agilent XT HS V2
15	cfDNA	Before treatment	-10	29.054	Index sample			2	153.2	100	76.6	KAPA HyperPrep
15	cfDNA	Before treatment	-2	12.93	0			1	71.91	30	71.91	Agilent XT HS V2
15	cfDNA	On neoadjuvant chemo	41	0.02	0.00251			2	55.2	54.99	27.6	KAPA HyperPrep
15	cfDNA	After IDS, on adjuvant chemo	145	0.01	0.236446			2	34.78	34.78	17.3	KAPA HyperPrep
15	cfDNA	After treatment	699	0	1			2	38.07	30	19.04	Agilent XT HS V2
15	cfDNA	After treatment	937	0.03	0.018662			2	29.23	29.23	14.6	KAPA HyperPrep
20	Tissue		-12	31
20	cfDNA	Before treatment	-12	5.02	0			0.8	9.02	8.83	11.28	Agilent XT HS V2
20	cfDNA	Before treatment	-2	2.61	0			0.9	52.64	30	58.49	Agilent XT HS V2
20	cfDNA	On chemo	40	2.3	0			1	116.56	30	116.56	Agilent XT HS V2
20	cfDNA	On chemo	103	0.36	0			1	103.4	30	103.4	Agilent XT HS V2
20	cfDNA	After progression	582	5.25	0			1	51.23	30	51.23	Agilent XT HS V2
21	Tissue		0	66
21	cfDNA	Before treatment	0	0	1			2.5	35.91	35.91	14.36	Agilent XT HS V2
21	cfDNA	After surgery	36	0	1			2	38.82	38	19.41	Agilent XT HS V2
21	cfDNA	After surgery, on adjuvant chemo	76	0	1			2.3	28.01	27.42	12.18	Agilent XT HS V2
21	cfDNA	After surgery, on adjuvant chemo	139	0	1			2	23.97	23.97	11.99	Agilent XT HS V2
23	Tissue		-12	71
23	cfDNA	Before treatment	-15	4.92	0			2.3	56.87	50	24.73	Agilent XT HS V2
23	cfDNA	Before treatment	-2	2.68	0			2	68.62	50	34.31	Agilent XT HS V2
23	cfDNA	On chemo	54	0.35	0			2	52.64	50	26.32	Agilent XT HS V2
23	cfDNA	On chemo	131	0.05	0			2	26.32	25.76	13.16	Agilent XT HS V2
23	cfDNA	After progression	609	5.21	0			2.7	72.38	50	26.81	Agilent XT HS V2
24	Tissue		0	77
24	cfDNA	Before treatment	-13	2.85	0			1	18.61	18.61	18.61	KAPA HyperPrep
24	cfDNA	After surgery, on adjuvant chemo	86	0	0.268218			1.15	49.82	30	43.32	Agilent XT HS V2
24	cfDNA	After surgery, on adjuvant chemo	148	0.01	0.194042			1.15	47.47	30	41.28	Agilent XT HS V2
29	Tissue		0	80
29	cfDNA	Before treatment	-2	0.1	0			1.4	94.94	50	67.81	Agilent XT HS V2
29	cfDNA	After surgery	30	0	0.181476			2	43.15	43.15	21.57	Agilent XT HS V2
29	cfDNA	After surgery, on adjuvant chemo	72	0	1			1.8	33.75	33.75	18.75	Agilent XT HS V2
29	cfDNA	After surgery, on adjuvant chemo	132	0	1			4	138.18	50	34.55	Agilent XT HS V2
29	cfDNA	After treatment	608	0	1			1.8	22.28	21.8	12.38	Agilent XT HS V2
29	cfDNA	After treatment	860	0	1			1.4	26.04	26.04	18.6	Agilent XT HS V2
33	Tissue		0	51
33	cfDNA	Before treatment	-34	3.37	0			1.5	35.16	34.41	23.44	Agilent XT HS V2
33	cfDNA	After surgery	35	0	0.637777			3	63.92	50	21.31	Agilent XT HS V2
33	cfDNA	After surgery, on adjuvant chemo	79	0	1			2.8	57.34	50	20.48	Agilent XT HS V2
33	cfDNA	After surgery, on adjuvant chemo	140	0.01	0.046296			2	17.11	17.11	8.55	Agilent XT HS V2
33	cfDNA	After treatment	482	0	1			2.7	11.75	11.75	4.35	Agilent XT HS V2
33	cfDNA	After treatment	860	0	1			2.3	30.08	30.08	13.08	Agilent XT HS V2
33	cfDNA	After treatment	1226	0	1			2	9.49	9.49	4.75	Agilent XT HS V2
37	Tissue		0	56
37	cfDNA	Before treatment	-25	0.07	0			2	141	100	70.5	Agilent XT HS V2
37	cfDNA	After surgery	37	0	1			2	93.53	50	46.77	Agilent XT HS V2
37	cfDNA	After surgery, on adjuvant chemo	149	0	1			4	1128	100	282	Agilent XT HS V2
37	cfDNA	After treatment	567	0	1			3.5	56.87	50	16.25	Agilent XT HS V2
37	cfDNA	After treatment	884	0	1			5	357.2	100	71.44	Agilent XT HS V2
37	cfDNA	After treatment	1275	0	1			2	62.51	50	31.26	Agilent XT HS V2
39	Tissue		-12	35
39	cfDNA	On neoadjuvant chemo	41	0.3	0			1	12.31	12.05	12.31	Agilent XT HS V2
39	cfDNA	After IDS, on adjuvant chemo	152	0.25	0			1	45.31	30	45.31	Agilent XT HS V2
39	cfDNA	After progression	446	18.11	0			1	10.9	10.67	10.9	Agilent XT HS V2
46	Tissue		0	54
46	cfDNA	Before treatment	-8	6.87	0			1	51.42	51.42	51.42	KAPA HyperPrep
47	Tissue		-33	78
47	cfDNA	Before treatment	-36	0.08	0			2	108.1	50	54.05	Agilent XT HS V2
47	cfDNA	Before treatment	-23	0.08	0			2	106.22	50	53.11	Agilent XT HS V2
49	Tissue		-26	68
49	cfDNA	Before treatment	-41	1.87	0			2.3	45.68	45.68	19.86	Agilent XT HS V2
49	cfDNA	After surgery	41	1.24	0			2	43.8	43.8	21.9	Agilent XT HS V2
49	cfDNA	After surgery, on adjuvant chemo	83	0.13	0			2.3	49.35	50	21.46	Agilent XT HS V2
49	cfDNA	After surgery, on adjuvant chemo	146	0.02	0			2.2	60.63	50	27.56	Agilent XT HS V2
51	Tissue		0	37
51	cfDNA	Before treatment	-1	1.65	0			3	16.83	16.83	5.61	Agilent XT HS V2
51	cfDNA	After surgery, on adjuvant chemo	56	0.87	0			4	29.14	28.52	7.29	Agilent XT HS V2
51	cfDNA	After surgery, on adjuvant chemo	99	0	1			4	15.51	15.18	3.88	Agilent XT HS V2
51	cfDNA	After surgery, on adjuvant chemo	154	0	1			4	52.64	50	13.16	Agilent XT HS V2
52	Tissue		-16	79
52	cfDNA	Before treatment	-17	0.85	0			2	37.32	37.32	18.66	Agilent XT HS V2
52	cfDNA	After surgery	40	0.6	0			2.7	82.72	50	30.64	Agilent XT HS V2
52	cfDNA	After surgery, on adjuvant chemo	117	0.08	0			2.8	46.72	46.72	16.69	Agilent XT HS V2
52	cfDNA	After surgery, on adjuvant chemo	180	0	0.512797			2.2	57.34	50	26.06	Agilent XT HS V2
52	cfDNA	After treatment	446	0	1			2.3	54.99	50	23.91	Agilent XT HS V2
53	Tissue			29
53	cfDNA	Before palliative care (no treatment)		0.99	0			2	335.58	50	167.79	Agilent XT HS V2
53	cfDNA	Before palliative care (no treatment)		1.77	0			2	521.7	50	260.85	Agilent XT HS V2
56	Tissue		0	59
56	cfDNA	Before treatment	-2	0.02	0.059285			2	28.48	28.48	14.24	Agilent XT HS V2
56	cfDNA	After surgery, on-chemo	134	0	1			2	37.32	37.32	18.66	Agilent XT HS V2
56	cfDNA	After surgery, on-chemo	198	0	1			2	92.59	50	46.3	Agilent XT HS V2
56	cfDNA	After treatment	580	0	1			2	48.88	48.88	24.44	Agilent XT HS V2
57	Tissue		0	45
57	cfDNA	Before treatment	-1	0.07	0.075668			3	79.43	50	26.48	Agilent XT HS V2
57	cfDNA	After surgery	35	0	1			3	24.53	24.01	8.18	Agilent XT HS V2
57	cfDNA	After surgery, on adjuvant chemo	75	0	1			4	15.42	14.76	3.85	Agilent XT HS V2
57	cfDNA	After surgery, on adjuvant chemo	140	0.02	0.232347			3	24.16	23.13	8.05	Agilent XT HS V2
65	Tissue		-5	82
65	cfDNA	Before treatment	-13	19.01	0			3	91.65	50	30.55	Agilent XT HS V2
65	cfDNA	After surgery	48	7	0			3	337.46	100	112.49	Agilent XT HS V2
65	cfDNA	After surgery, on adjuvant chemo	91	0.25	0			4	1278.4	100	319.6	Agilent XT HS V2
65	cfDNA	After progression	631	1.38	0			4	24.82	24.29	6.2	Agilent XT HS V2
70	Tissue		-19	54
70	cfDNA	Before treatment	-22	4.88	0			2.5	55.46	50	22.18	Agilent XT HS V2
70	cfDNA	After surgery	41	0	1			2	50.29	50	25.15	Agilent XT HS V2
70	cfDNA	After surgery, on adjuvant chemo	84	0	0.200055			2	36.94	36.94	18.47	Agilent XT HS V2
70	cfDNA	After surgery, on adjuvant chemo	168	0	1			2.3	31.49	31.49	13.69	Agilent XT HS V2
70	cfDNA	After progression	506	0.01	0.022991			2	31.21	30.54	15.6	Agilent XT HS V2
70	cfDNA	After progression	1072	0.55	0			2	30.93	30.93	15.46	Agilent XT HS V2
70	cfDNA	After progression	1114	0	1			2.4	60.16	50	25.07	Agilent XT HS V2
76	Tissue		85	15
76	cfDNA	Before treatment	-41	3.52	0			2	100.6	100	50.3	KAPA HyperPrep
76	cfDNA	Before treatment	0	3.76	0			2	72.85	50	36.43	Agilent XT HS V2
76	cfDNA	On neoadjuvant chemo	49	1.81	0			2	56.2	56.21	28.1	KAPA HyperPrep
76	cfDNA	After treatment	183	0.88	0			1.3	28.39	28.39	21.84	Agilent XT HS V2
81	Tissue		0	80
81	cfDNA	After surgery	1	1.62	0			2	160.74	50	80.37	Agilent XT HS V2
81	cfDNA	After surgery, on adjuvant chemo	75	0	0.944661			2	43.9	43.9	21.95	Agilent XT HS V2
81	cfDNA	After surgery, on adjuvant chemo	138	0	1			2	35.81	35.81	17.91	Agilent XT HS V2
82	cfDNA	Before treatment	-17	13	0			1.5	49.2	49.16	32.8	KAPA HyperPrep
82	cfDNA	Before treatment	0	10.89	0			1	24.91	24.4	24.91	Agilent XT HS V2
82	cfDNA	On neoadjuvant chemo	98	4.44	0			2	183.3	100	91.7	KAPA HyperPrep
82	cfDNA	On neoadjuvant chemo	161	0.13	0			2	793.4	100	396.7	KAPA HyperPrep
82	cfDNA	After progression	408	25.308	Index sample			2	199.3	100	99.6	KAPA HyperPrep
84	Tissue		0	52
84	cfDNA	Before treatment	-2	3.65	0			2	22.18	22.18	11.09	Agilent XT HS V2
84	cfDNA	After surgery	731	0	1			1.9	18.71	18.71	9.85	Agilent XT HS V2
84	cfDNA	After surgery	1095	0	1			1.8	22.65	22.17	12.59	Agilent XT HS V2
85	Tissue		-36	48
85	cfDNA	Before treatment	-41	1.46	0			1.8	45.31	44.34	25.17	Agilent XT HS V2
85	cfDNA	After IDS, on adjuvant chemo	138	0.49	0			2	16.45	16.45	8.23	Agilent XT HS V2
87	Tissue		0	32
87	cfDNA	Before treatment	-3	13.4	0			1.7	66.74	50	39.26	Agilent XT HS V2
87	cfDNA	After surgery, on adjuvant chemo	61	1.38	0			5	105.28	50	21.06	Agilent XT HS V2
87	cfDNA	After surgery, on adjuvant chemo	82	0.12	0			2	56.4	50	28.2	Agilent XT HS V2
87	cfDNA	After treatment	167	0.02	0.000189			2	112.8	50	56.4	Agilent XT HS V2
87	cfDNA	After progression	1272	7.58	0			2	44.09	44.09	22.04	Agilent XT HS V2
89	Tissue		0	60
89	cfDNA	Before treatment	-1	0.01	0.061095			2.5	89.77	50	35.91	Agilent XT HS V2
89	cfDNA	After surgery	43	0	1			2	89.3	50	44.65	Agilent XT HS V2
89	cfDNA	After surgery, on adjuvant chemo	85	0	1			2	157.92	50	78.96	Agilent XT HS V2
89	cfDNA	After surgery, on adjuvant chemo	127	0	1			2	41.17	41.17	20.59	Agilent XT HS V2
90	Tissue		0	58
90	cfDNA	Before treatment	-1	0.03	0.008934			2	38.73	38.73	19.36	Agilent XT HS V2
90	cfDNA	After surgery, on adjuvant chemo	162	0.01	0.026495			2.5	38.45	38.45	15.38	Agilent XT HS V2
91	Tissue		-1	57
91	cfDNA	Before treatment	0	0.65	0			1.5	40.23	40.23	26.82	Agilent XT HS V2
91	cfDNA	On neoadjuvant chemo	45	0.01	0			1	53.11	50	53.11	Agilent XT HS V2
94	Tissue		-8	96
94	cfDNA	Before treatment	0	1.28	0			2	87.42	50	43.71	Agilent XT HS V2
94	cfDNA	On neoadjuvant chemo	42	0	1			2	41.7	41.83	20.9	KAPA HyperPrep
94	cfDNA	After IDS, on adjuvant chemo	152	0.01	0.256386			2	46.1	46.06	23	KAPA HyperPrep
95	Tissue		-23	86
95	cfDNA	Before treatment	-28	18.48	0			3	16.26	16.26	5.42	Agilent XT HS V2
95	cfDNA	After surgery	33	0	1			3	14.57	13.95	4.86	Agilent XT HS V2
95	cfDNA	After surgery, on adjuvant chemo	75	0	1			5	42.3	41.4	8.46	Agilent XT HS V2
95	cfDNA	After surgery, on adjuvant chemo	138	0	1			3	24.06	24.06	8.02	Agilent XT HS V2
98	Tissue		-35	39
98	cfDNA	Before treatment	-34	13.7	0			2	72.38	50	36.19	Agilent XT HS V2
98	cfDNA	On neoadjuvant chemo	75	0.01	0.025917			4.7	94.94	50	20.2	Agilent XT HS V2
98	cfDNA	After IDS, on adjuvant chemo	118	0	1			2	64.39	50	32.2	Agilent XT HS V2
98	cfDNA	After progression	1245	17.73	0			1.8	23.59	23.59	13.11	Agilent XT HS V2
101	Tissue		0	83
101	cfDNA	After surgery	61	0	1			2	30.83	30.18	15.42	Agilent XT HS V2
101	cfDNA	After surgery, on adjuvant chemo	82	0	1			2	19.93	19.08	9.96	Agilent XT HS V2
101	cfDNA	After surgery, on adjuvant chemo	145	0.02	0.008193			2	68.15	50	34.08	Agilent XT HS V2
101	cfDNA	After treatment	512	0	1			3.6	53.58	50	14.88	Agilent XT HS V2
105	Tissue		0	59
105	cfDNA	Before treatment	-22	0.26	0			1.7	26.13	26.13	15.37	Agilent XT HS V2
105	cfDNA	After surgery	42	0.17	0			2	27.26	27.26	13.63	Agilent XT HS V2
105	cfDNA	After surgery, on adjuvant chemo	84	0.2	0			2	38.35	37.54	19.18	Agilent XT HS V2
105	cfDNA	After surgery, on adjuvant chemo	147	0.03	2.6e-05			2	31.3	30.64	15.65	Agilent XT HS V2
105	cfDNA	After progression	518	1.28	0			2	36.47	36.47	18.24	Agilent XT HS V2
105	cfDNA	After progression	560	0.27	0			2	30.08	30.08	15.04	Agilent XT HS V2
108	Tissue		0	69
108	cfDNA	Before treatment	-7	0.68	0			1	27.35	27.35	27.35	KAPA HyperPrep
108	cfDNA	After surgery	35	0.01	0.011502			1.2	14.1	13.8	11.75	Agilent XT HS V2
108	cfDNA	After surgery, on adjuvant chemo	78	0	1			1.2	24.44	23.9	20.37	Agilent XT HS V2
108	cfDNA	After treatment	156	0	0.399118			1.15	53.11	30	46.18	Agilent XT HS V2
108	cfDNA	After progression	972	0.18	0			1.4	11.84	11.59	8.46	Agilent XT HS V2
110	Tissue		0	83
110	cfDNA	Before treatment	-2	0.2	0			2	52.17	50	26.09	Agilent XT HS V2
110	cfDNA	After surgery, on adjuvant chemo	48	0	1	0.003	1.8e-05	1.9	22.47	22.47	11.82	Agilent XT HS V2
110	cfDNA	After surgery, on adjuvant chemo	69	0.01	0.127766	0.003	0.001192	2.3	86.95	50	37.8	Agilent XT HS V2
110	cfDNA	After surgery, on adjuvant chemo	132	0	1	0	1	2	17.67	17.86	8.84	Agilent XT HS V2
110	cfDNA	After progression	415	0.49	0			2	14.19	14.1	7.1	Agilent XT HS V2
110	cfDNA	After progression	455	0.56	0			1.8	25.1	24.91	13.94	Agilent XT HS V2
110	cfDNA	After progression	823	0	1	0.004	0.000258	2.4	22.94	22.05	9.56	Agilent XT HS V2
113	Tissue		-35	25
113	cfDNA	Before treatment	-35	0.51	0			3.6	83.66	50	23.24	Agilent XT HS V2
113	cfDNA	Before treatment	0	0.11	0			3.5	226.54	50	64.73	Agilent XT HS V2
113	cfDNA	On chemo	42	0.02	0.003049			4.5	61.57	50	13.68	Agilent XT HS V2
113	cfDNA	On chemo	140	0	1			4.7	40.89	40.89	8.7	Agilent XT HS V2
116	Tissue		0	29
116	cfDNA	Before treatment	-3	4.24	0			2.4	69.09	50	28.79	Agilent XT HS V2
116	cfDNA	After surgery, on adjuvant chemo	49	0.36	0			2	29.14	27.9	14.57	Agilent XT HS V2
116	cfDNA	After surgery, on adjuvant chemo	77	0.26	0			2	27.45	27.26	13.72	Agilent XT HS V2
117	Tissue		-17	25
117	cfDNA	Before treatment	-26	1.47	0			2	49.3	49.26	24.6	KAPA HyperPrep
117	cfDNA	On neoadjuvant chemo	21	0.49	0			0.9	17.01	16.65	18.9	Agilent XT HS V2
117	cfDNA	On neoadjuvant chemo	42	0.03	0.000614			2	56.8	55.57	28.4	KAPA HyperPrep
117	cfDNA	After IDS, on adjuvant chemo	168	0	1			2	53.5	51.21	26.7	KAPA HyperPrep
117	cfDNA	After progression	499	0.49	0			1	12.97	12.7	12.97	Agilent XT HS V2
118	Tissue		-41	88
118	cfDNA	Before treatment	-49	1.23	0			1	21.53	21.07	21.53	Agilent XT HS V2
118	cfDNA	Before treatment	0	4.28	0			0.9	101.52	30	112.8	Agilent XT HS V2
118	cfDNA	After progression	783	0.16	0			1	9.87	9.66	9.87	Agilent XT HS V2
120	Tissue		0	46
120	cfDNA	After surgery, on adjuvant chemo	55	1.68	0			2	42.39	41.4	21.2	Agilent XT HS V2
120	cfDNA	After surgery, on adjuvant chemo	76	0.09	0			2	32.71	32.2	16.36	Agilent XT HS V2
120	cfDNA	After surgery, on adjuvant chemo	161	0	1			2	52.64	50	26.32	Agilent XT HS V2
120	cfDNA	After treatment	859	2.31	0			2	16.26	16.45	8.13	Agilent XT HS V2
120	cfDNA	After treatment	1274	1.04	0			4	35.34	35.25	8.84	Agilent XT HS V2
121	Tissue		0	76
121	cfDNA	Before treatment	-5	15.08	0			2	17.86	17.86	8.93	Agilent XT HS V2
121	cfDNA	After surgery	22	0	1			1.2	16.17	15.48	13.47	Agilent XT HS V2
121	cfDNA	After surgery, on adjuvant chemo	70	0	0.497888			2	17.2	17.2	8.6	Agilent XT HS V2
121	cfDNA	After surgery, on adjuvant chemo	134	0	0.69849			2	47.47	47.47	23.74	Agilent XT HS V2
122	Tissue		0	73
122	cfDNA	Before treatment	-3	41.65	0			1	46.812	46.81	46.81	KAPA HyperPrep
122	cfDNA	After surgery	34	0.37	0			1	18.71	18.31	18.71	Agilent XT HS V2
122	cfDNA	After surgery, on adjuvant chemo	83			0.006	0	2.7	44.65	44.65	16.54	Agilent XT HS V2
122	cfDNA	After surgery, on adjuvant chemo	147	0.01	0.166983	0.001	0.032358	1	10.9	10.67	10.9	Agilent XT HS V2
122	cfDNA	After progression	526	14.15	0			0.9	19.08	18.68	21.2	Agilent XT HS V2
124	Tissue		0	74
124	cfDNA	Before treatment	-3	0.01	0.128254			2	22.94	22.94	11.47	Agilent XT HS V2
124	cfDNA	After surgery	29	0	1			2	13.16	13.16	6.58	Agilent XT HS V2
124	cfDNA	After surgery, on adjuvant chemo	72	0	1			2	12.22	12.22	6.11	Agilent XT HS V2
124	cfDNA	After surgery, on adjuvant chemo	114	0.01	0.124619			2	18.71	18.71	9.35	Agilent XT HS V2
124	cfDNA	After treatment	875	0	1			2	29.42	29.42	14.71	Agilent XT HS V2
126	Tissue		0	78
126	cfDNA	Before treatment	-23	0.42	0			2	24.44	24.44	12.22	Agilent XT HS V2
126	cfDNA	After surgery	37	0	1			1.2	19.27	18.5	16.06	Agilent XT HS V2
126	cfDNA	After surgery, on adjuvant chemo	79	0	1			1.2	13.16	12.3	10.97	Agilent XT HS V2
126	cfDNA	After surgery, on adjuvant chemo	152	0	1			1.2	14.1	13.5	11.75	Agilent XT HS V2
126	cfDNA	After treatment	715	0	1			2	29.52	28.26	14.76	Agilent XT HS V2
126	cfDNA	After treatment	842	0	0.754935			2	33.75	33.75	16.87	Agilent XT HS V2
129	Tissue		0	38
129	cfDNA	Before treatment	-2	9.14	0			2	20.77	20.77	10.39	Agilent XT HS V2
129	cfDNA	After progression	860	1.7	0			2	32.15	30.78	16.07	Agilent XT HS V2
129	cfDNA	After progression	1069	13.98	0			2	36.38	36.38	18.19	Agilent XT HS V2
130	Tissue		0	28
130	cfDNA	Before treatment	-22	19.32	0			2	122.2	50	61.1	Agilent XT HS V2
130	cfDNA	After surgery	35	0.1	0			2	129.72	50	64.86	Agilent XT HS V2
130	cfDNA	After surgery, on adjuvant chemo	81	0.03	0			2	24.82	24.29	12.41	Agilent XT HS V2
130	cfDNA	After progression	662	0.19	0			2	19.36	18.95	9.68	Agilent XT HS V2
146	Tissue		-6	20
146	cfDNA	Before treatment	-8	0.68	0			2	19.74	19.74	9.87	Agilent XT HS V2
146	cfDNA	Before treatment	0	0.43	0			2	40.98	40.98	20.49	Agilent XT HS V2
146	cfDNA	On chemo	42	0.12	0			2	27.54	27.54	13.77	Agilent XT HS V2
146	cfDNA	On chemo	63	0.04	0.004569			2	17.95	17.95	8.975	Agilent XT HS V2
146	cfDNA	On chemo	105	0.02	0.078319			2	25.66	25.66	12.83	Agilent XT HS V2
146	cfDNA	After treatment	483	0.04	2e-06			2	40.33	38.61	20.165	Agilent XT HS V2
147	Tissue		0	15
147	cfDNA	Before treatment	-2	0.27	0			2	23.97	23.97	11.99	Agilent XT HS V2
147	cfDNA	After surgery, on adjuvant chemo	56	0	1			2	32.43	32.43	16.22	Agilent XT HS V2
147	cfDNA	After surgery, on adjuvant chemo	98	0	1			2	29.23	29.23	14.62	Agilent XT HS V2
147	cfDNA	After surgery, on adjuvant chemo	142	0.02	0.043326			2.5	30.36	30.36	12.14	Agilent XT HS V2
149	Tissue		-7	57
149	cfDNA	Before treatment	0	0.08	0			2	49.82	47.7	24.91	Agilent XT HS V2
149	cfDNA	On neoadjuvant chemo	49	0	1			4.5	54.05	50	12.01	Agilent XT HS V2
149	cfDNA	After IDS, on adjuvant chemo	146	0	1			3.3	34.5	34.5	10.45	Agilent XT HS V2
149	cfDNA	After treatment	445	0.39	0			3.3	44.37	44.37	13.44	Agilent XT HS V2
151	Tissue		0	68
151	cfDNA	Before treatment	-1	6.55	0			1	22.75	22.26	22.75	Agilent XT HS V2
151	cfDNA	After surgery, on adjuvant chemo	102	0.01	0.449094	0.001	0.017492	1	31.21	30.54	31.21	Agilent XT HS V2
151	cfDNA	After surgery, on adjuvant chemo	165	0	1	0.002	0.000144	0.9	24.72	24.2	27.47	Agilent XT HS V2
151	cfDNA	After progression	620	15.67	0			1	32.05	31.37	32.05	Agilent XT HS V2
154	Tissue		-13	56
154	cfDNA	After PDS, on adjuvant chemo	48	1.25	0			2	235	50	117.5	Agilent XT HS V2
154	cfDNA	After PDS, on adjuvant chemo	69	2.37	0			2	84.6	50	42.3	Agilent XT HS V2
154	cfDNA	After IDS, on adjuvant chemo	153	5.14	0			2	62.98	50	31.49	Agilent XT HS V2
155	Tissue		0	58
155	cfDNA	Before treatment	-2	0.38	0			2	19.65	19.65	9.82	Agilent XT HS V2
155	cfDNA	After surgery	28	0.07	0			2	80.37	50	40.19	Agilent XT HS V2
155	cfDNA	After surgery, on adjuvant chemo	134	0	0.340798			2	98.7	50	49.35	Agilent XT HS V2
161	Tissue		-14	81
161	cfDNA	Before treatment	-15	9.09	0			2	79.43	50	39.72	Agilent XT HS V2
161	cfDNA	Before treatment	0	18.46	0			2	127.84	50	63.92	Agilent XT HS V2
161	cfDNA	On chemo	42	0.02	0			2	35.44	35.44	17.72	Agilent XT HS V2
161	cfDNA	On chemo	105	0.52	0			2	25.66	25.12	12.83	Agilent XT HS V2
167	Tissue		-27	50
167	cfDNA	Before treatment	-28	7.42	0			1	27.73	27.14	27.73	Agilent XT HS V2
167	cfDNA	Before treatment	-15	4.79	0			0.9	33.75	33.03	37.5	Agilent XT HS V2
167	cfDNA	On neoadjuvant chemo	53	0.96	0			1	43.52	30	43.52	Agilent XT HS V2
167	cfDNA	After progression	328	4.3	0			0.8	59.22	30	74.03	Agilent XT HS V2
170	Tissue		-27	44
170	cfDNA	Before treatment	-33	0.15	0			2	31.87	31.19	15.93	Agilent XT HS V2
170	cfDNA	After treatment	273	0.2	0			2	266.96	50	133.48	Agilent XT HS V2
170	cfDNA	After progression	462	2.4	0			1.4	36.1	36.1	25.78	Agilent XT HS V2
171	Tissue		-29	31
171	cfDNA	Before treatment	-42	2.33	0			2	156.04	50	78.02	Agilent XT HS V2
171	cfDNA	Before treatment	0	3.24	0			2	153.22	50	76.61	Agilent XT HS V2
